# Supplementary material for: Spectroscopy Approach for Highly-Efficient Screening of Lectin-Ligand Interactions in Application for Mannose Receptor and Molecular Containers for Antibacterial Drugs
Source: Pharmaceuticals (Basel). 2022 May 19;15(5):625. doi: 10.3390/ph15050625 (PMC9146875; doi:10.3390/ph15050625)
Supplement: Supplementary file 1 [file pharmaceuticals-15-00625-s001.zip]

Archive with 1 entries (1 files):
- pharmaceuticals-1698095-supplementary.pdf
